# Supplementary material for: Difluoromethylornithine (DFMO) Enhances the Cytotoxicity of PARP Inhibition in Ovarian Cancer Cells
Source: Med Sci (Basel). 2022 May 26;10(2):28. doi: 10.3390/medsci10020028 (PMC9230675; doi:10.3390/medsci10020028)
Supplement: Supplementary file 1 [file medsci-10-00028-s001.zip]

Archive with 1 entries (1 files):
- medsci-1733152-supplementary.pdf
